# Supplementary material for: Identification and Analysis of the Mpp5Ab1-Interacting Protein in the Midgut of the Colaphellus bowringi Baly
Source: Toxins (Basel). 2026 May 29;18(6):247. doi: 10.3390/toxins18060247 (PMC13308108; doi:10.3390/toxins18060247)
Supplement: Supplementary file 1 [file toxins-18-00247-s001.zip]

Archive with 1 entries (1 files):
- toxins-4236347-Supplementary.pdf
